# Supplementary material for: A mechanism of T cell dependent selection of antigen engaged Germinal Center B cells
Source: PLoS One. 2018 Aug 23;13(8):e0200241. doi: 10.1371/journal.pone.0200241 (PMC6107130; doi:10.1371/journal.pone.0200241)
Supplement: S1 File — The R script performs simulations to estimate B-Tfh cell discrimination ratios upon input of the number of B-Tfh encounters and ratios of B cell death rates to B-Tfh cell binding rates as random quantities. (R) [file pone.0200241.s001.R]

# This script implements a simple simulation of the effects of multiple
# B and T-cell encounters as described in the text. To simulate B-T cell 
# binding affinities, we sample the ratio of B cell death to B-T cell binding
# rates as random numbers drawn from a probabilty distribution. We consider
# different such distributions, and represent differences in relative antigen
# presentation by a constant ratio, r, and examine the relative efficiency 
# B cell survival as a function of these quantities.

library(Biobase)
library(matrixStats)
library(minet)
library(gplots)
library(Hmisc)
library(lattice)
library(fastICA)
library(limma)
library(e1071)
library(survival)
library(ppcor)
library(corpcor)
library(biomaRt)
library(seqinr)
library(stringr)
library(data.table)


# Function to get values from a random distribution
# calculate path survival probabilities and the ratio of survival
# rates for a fixed difference, r, in amount of antigen presented.
# Here we assume that the probability of a given sequence of B-T cell
# encounters is uniform. 

discrim.path <- function(n,mean,var,npaths,r){
  sum1 <- 0
  sum2 <- 0
  # we assume 1000 likely paths (this is arbitrary)
  for (j in 1:npaths){
#    q1 <- rlnorm(n,mean,var)
    q1 <- pbeta(seq(1/n,1,1/n),mean,var)
    q2 <- r*q1
    w1 <- 1
    w2 <- 1
    for (i in 1:n){
      w1 <- w1*(1/(1+q1[i]))
      w2 <- w2*(1/(1+q2[i]))
    }
    sum1 <- sum1 + w1
    sum2 <- sum2 + w2
  }
  discrim.path <- vector("list",3)
  names(discrim.path) <- c("ratio","prob.bind.high","prob.bind.low")
  discrim.path$ratio <- sum1/sum2
  discrim.path$prob.bind.high <- sum1/npaths
  discrim.path$prob.bind.low <- sum2/npaths
  return(discrim.path)
}

# qw is the total number of B-Tfh cell encounters considered.
qw <- seq(1.0,15,1)

# rf is the ratio of B cell loss to Tfh cell engagement rates. 
rf <- seq(1.0,3.0,0.5)

wp <- matrix(0,nrow = length(qw),ncol = length(rf))
w1 <- wp
w2 <- wp

for (i in 1:length(qw)){
  for (j in 1:length(rf)) {
    wp [i,j] <- discrim.path(qw[i],0.5,0.5,1000,rf[j])$ratio
  }
}

leg.names <- paste("n(s') = ",rf,"*n(s)",sep="")
col.s <- c("red","blue","green","brown","orange","yellow","pink","black","purple")
# Plots. 
matplot(log10(wp[10,]),pch=16,type="l",xlab = "ratio of apoptosis to B-Tfh cell binding, n(s)",
        ylab = "log relative probability, log10(p(s)/p(s'))",col = col.s)
matpoints(log10(wp),pch=16,xlab = "ratio of apoptosis to B-Tfh cell binding, n(s)",
          ylab = "relative probability",col = col.s)
legend("topleft",leg.names,col=col.s,pch=16)

qw <- seq(1.0,15,1)
rf <- seq(0.25,2.25,0.5)

wp <- matrix(0,nrow = length(qw),ncol = length(rf))
w1 <- wp
w2 <- wp

for (i in 1:length(qw)){
  for (j in 1:length(rf)) {
    wp [i,j] <- discrim.path(qw[i],0.5,0.5,1000,rf[j])$ratio
  }
}

leg.names <- paste("n(s') = ",rf,"*n(s)",sep="")
col.s <- c("red","blue","green","brown","orange","yellow","pink","black","purple")
# Plots. 
matplot(log10(wp),pch=16,type="l",xlab = "number of B-Tfh cell encounters",
        ylab = "Log relative probability, log10[p(s')/p(s)]",col = col.s)
matpoints(log10(wp),pch=16,xlab = "number of B-Tfh cell encounters",
          ylab = "Log relative probability, log10[p(s')/p(s)]",col = col.s)
legend("topleft",leg.names,col=col.s,pch=16,ncol=2)

nf <- seq(1.0,4.0,0.50)
wpx <- matrix(0,nrow=length(qw),ncol=length(nf))
for (i in 1:length(qw)){
  for (j in 1:length(nf)){
    wpx[i,j] <- discrim.path(qw[i],0.5,1.0,1000,nf[j])$ratio
  }
}
